# Supplementary material for: Revisiting Social Value Orientations and Environmental Attitude–Identity–Intention in Decomposed Games
Source: Int J Environ Res Public Health. 2022 Jun 7;19(12):6961. doi: 10.3390/ijerph19126961 (PMC9223210; doi:10.3390/ijerph19126961)
Supplement: Supplementary file 1 [file ijerph-19-06961-s001.zip]

Archive with 1 entries (1 files):
- ijerph-1746113-supplementary.pdf
